# Supplementary material for: Rat Hepatocytes Mitigate Cadmium Toxicity by Forming Annular Gap Junctions and Degrading Them via Endosome–Lysosome Pathway
Source: Int J Mol Sci. 2022 Dec 9;23(24):15607. doi: 10.3390/ijms232415607 (PMC9778680; doi:10.3390/ijms232415607)
Supplement: Supplementary file 1 [file ijms-23-15607-s001.zip]

Archive with 1 entries (1 files):
- ijms-2058599-supplementary.pdf
